# Supplementary material for: Branched-chain amino acids supplementation induces insulin resistance and pro-inflammatory macrophage polarization via INFGR1/JAK1/STAT1 signal pathway
Source: Mol Med. 2024 Sep 12;30:149. doi: 10.1186/s10020-024-00894-9 (PMC11391606; doi:10.1186/s10020-024-00894-9)
Supplement: Supplementary file 1 — Additional file 1 [file 10020_2024_894_MOESM1_ESM.xlsx]

## Sheet: Sheet1
				Sequence (5' -> 3')
		PP2CM	Forward Primer	ATGTTATCAGCGGCCTTCATTAC
			Reverse Primer	GTGGAGAAGTAGCAGGCAGG
		BCAT1	Forward Primer	CCCATCGTACCTCTTTCACCC
			Reverse Primer	GGGAGCGTGGGAATACGTG
		BCAT2	Forward Primer	CAGCCACACTAGGACAGGTCT
			Reverse Primer	CAGCCTTGTTATTCCACTCCAC
		BDK	Forward Primer	CCCCTCCCAACATCACCTC
			Reverse Primer	GGACAGGACTAAAAGGTTCCCC
		BCKDH-A	Forward Primer	CTCCTGTTGGGACGATCTGG
			Reverse Primer	CATTGGGCTGGATGAACTCAA
		GAPDH	Forward Primer	TGGATTTGGACGCATTGGTC
			Reverse Primer	TTTGCACTGGTACGTGTTGAT
